# Supplementary material for: The KMT2F histone methyltransferase interacts with the RNA polymerase I machinery to promote ribosomal RNA transcription
Source: PLoS Biol. 2026 May 7;24(5):e3003785. doi: 10.1371/journal.pbio.3003785 (PMC13178980; doi:10.1371/journal.pbio.3003785)
Supplement: S1 Data — Excel file containing individual data points used for graphs made in this manuscript. (XLSX) [file pbio.3003785.s011.xlsx]

## Sheet: Figure  1
	Figure 1 D										Figure 1 E
		Primer name	Replicate 1	Replicate 2	Replicate 3	Replicate 4						Primer name	Replicate 1	Replicate 2	Replicate 3
		1	2.21046	2.2	3.45176							1	2.25448	2.2	2.83
		2	5.97961	4.51742	4.13	4.97						2	0.761	1.08	0.85
		3	4.36389	4.02374	4.12	5.06						3	3.44189	4.6	5.04
		4	0.391208	0.74	0.84							4	1.44544	0.625967	1.12
		5	0.027131	0.014589	0.767116	0.11						5		1.46477	1.7446
		6	0.379967	0.229253	0.477631	0.32						6	2.55734	3.27307	2.2
		7	0.264585	0.403293	0.33412	0.29						7	1.28533	0.980841	1.23
		8	0.000935	0.002282	0.528331	0.14						8	1.47307	1.41	1.69
		9	0.778936	0.697244	1.02932							9	3.11865	2.40633	2.16572
		10	0.804769	0.681892	1.18175	1.95206						10		2.06845	1.21952
		11	1.67585	2.45566	1.29							11	5.23882	4.4641	3.27692
		12	4.3801	3.25	3.59							12	1.50669	1.87	2.94
		13	4.33341	4.29	5.83							13		3.32505	1.50406
		14	0.666045	0.866911	1.68572	0.789219						14	4.45523	5.77	2.52
		15	0.521891	0.439152	1.19814	0.97						15	4.22	5.55293	3.54
		16	0.500095	0.651981	0.855267	0.788227						16	3.05001	1.40141
		17	2.55228	3.87615	1.33279	1.95						17		3.49	3.59
		18	1.02903	1	0.71							18	1.19362	0.82	0.79
		HOXA9	6.93	6.7	4.77	5.05						RAD18	1.19	1.101
		CD4	0.01	0.003	0.512505	0.00261						CD4	0.44	0.004	0.009

## Sheet: Figure 2
	Figure 2B								Figure 2C
	Primer name	Replicate 1	Replicate 2	Replicate 3	Replicate 4				Primer name	Replicate 1	Replicate 2	Replicate 3	Replicate 4	Replicate 5	Replicate 6	Replicate 7
	1	8.70456	17.31	13.31					1	13.75	9.66	10.91
	2	3.49	1.68	2.44	5.46				2	5.63	7.84	4.5901	5.37916	4.76706
	3	3.65	1.23	4.8	2.4				3	17.33	18.48	11.9584	14.2042
	4			3.65	2.17				4	0.27	0.04	0.15	1.65751
	5	0.34	0.65	0.14	0.24				5	0.13	1.35	0.82	1.7824	1.04334	1.45006
	6	0.52	1.05		0.68				6	0.04	0.64	0.71	2.12496	3.71957	2.14713
	7	0.33	0.79	0.86	0.53				7	0.49	0.04	0.72	2.61428	4.11003	1.4842
	8	0.3	1.43	0.16	1.33				8	0.33	0.64	0.02	0.57	1.69189	3.02995	1.25013
	9	0.38	0.39	0.56	1.12				9	0.31	1.5	0.04	0.88	4.18516	3.91275	5.53859
	10	9.67606	6.13155	9.05					10	10.1917	14.8033	7.88543
	11	6.49	4.93	7.54	7.54				11	1.68	3.41	2.37	6.52153	7.72612	0.539973
	12	7.76		8.71					12	3.66	5.31	6.87399	5.74053	2.58714
	13	6.84	20.36	11.9					13	2.43	4.18	6.16665	9.56167	3.31265
	14	19.2194	17.13	15.6646					14		18.6385	15.854
	15	0.72	0.36	0.97	0.39				15	3.08		3.54558		4.17739
	16	4.14603	1.42384	4.35001	1.17107				16	14.57	10.15	6.36632
	17	14.74	15.29	19.08	12.95				17	3.84	5.15	6.56952	2.15897	2.44003
	18	4.64	9.45	7.28	2.77				18	1.83	1.52	10.1917	4.23608	1.11
	HOXA9	7.45	21.86						HOXA9	14.2		20.06	22.58	11.3903
	CD4	0.38	0.33	0.5					CD4	0.13	0.03	0.037	0.16

## Sheet: FIGURE 4
			Figure 4A	Control or Knockdown sample name	KMT2 levels Replicate 1	KMT2 levels Replicate 2	KMT2 levels Replicate 3
				Control.siRNA	1	1	1
				KMT2A siRNA	0.237	0.381	0.21
				KMT2B siRNA	0.63	0.43	0.29
				KMT2C siRNA	0.3	0.47	0.5
				KMT2F siRNA	0.45	0.62	0.38
				WDR5	0.43	0.29	0.53
			Figure 4B	Control or Knockdown sample name	5՛ETS Abundance Replicate 1	5՛ETS Abundance Replicate 2	5՛ETS Abundance Replicate 3
				Control.siRNA	1	1	1
				KMT2A siRNA	0.24	0.275	0.3
				KMT2B siRNA	0.34	0.68	0.474
				KMT2C siRNA	0.8	1.06	0.9
				KMT2F siRNA	0.45	0.39	0.36
				WDR5	0.33	0.479	0.52
				Sample name	5՛ETS Abundance Replicate 1	5՛ETS Abundance Replicate 2	5՛ETS Abundance Replicate 3
			Figure 4C	Control siRNA	1	1	1
				KMT2A siRNA	0.3	0.13	0.24
				KMT2A siRNA +KMT2A F.L	0.9	0.8	1.06
				KMT2A siRNA +KMT2A Δ SET	1.1	1.6	1.26
				KMT2A siRNA +KMT2A Δ TAD	0.111	0.006
				Sample name	5՛ETS Abundance Replicate 1	5՛ETS Abundance Replicate 2	5՛ETS Abundance Replicate 3
			Figure 4D	Control siRNA	1	1	1
				KMT2F siRNA	0.2	0.36
				KMT2F siRNA +KMT2F F.L	1.12	0.6	0.71
				KMT2F siRNA +KMT2F Δ SET	0.114	0.3	0.16
			Figure 4F	Sample name	45S/28S ratio Replicate 1	45S/28S ratio Replicate 2
				Control siRNA	1	1
				KMT2A siRNA	0.74	0.78
				KMT2A siRNA +KMT2A F.L	1.53	1.4
				KMT2A siRNA +KMT2A Δ SET	1.01	0.97
				KMT2A siRNA +KMT2A Δ TAD	0.48	0.53
			Figure 4G	Sample name	45S/28S ratio Replicate 1	45S/28S ratio Replicate 2
				Control siRNA	1	1
				KMT2F siRNA	0.590909	0.459184
				KMT2F siRNA +KMT2F F.L	0.925532	1.32075
				KMT2F siRNA +KMT2F Δ SET	0.2	0.171528
			Figure 4H	Control or Knockdown sample name	45S/28S ratio Replicate 1	45S/28S ratio Replicate 2
				Control siRNA	1	1
				KMT2A siRNA	0.56	0.63
				KMT2B siRNA	0.204	0.65
				KMT2C siRNA	1.2	1.1
				KMT2F siRNA	0.46	0.65
				WDR5 siRNA	0.58	0.48

## Sheet: Figure 5
		Figure 5B		Control		KD
			Primer name	Replicate 1	Replicate 2	Replicate 1	Replicate 2
			1	1	1	0.0034701	0.08
			2	1	1	0.21	0.128
			3	1	1	0.001	0.154
			4	1	1	0.002	0.16
			5	1	1	0.0005	0.17
			6	1	1	0.05	0.12
			7	1	1	0.06	0.24
			8	1	1	0.004	0.26
			9	1	1	0.018	0.15
		Figure 5C		Control			KD
			Primer name	Replicate 1	Replicate 2	Replicate 3	Replicate 1	Replicate 2	Replicate 3
			1	1	1	1	0.051652	0.12	0.803224
			2	1	1	1	0.033948	0.031611
			3	1	1	1	0.022634	0.078594	0.492834
			4	1	1	1	0.029199	0.320983	0.053
			5	1	1	1	0.007357	0.279931	0.09353
			6	1	1	1	0.062807	0.320983	0.25069
			7	1	1	1	0.135311	0.177405	0.155262
			8	1	1	1	0.027737	0.179264	0.1415
			9	1	1	1	0.032241	0.070029	0.282764
		Figure 5D		Control			KD
			Primer name	Replicate 1	Replicate 2	Replicate 3	Replicate 1	Replicate 2	Replicate 3
			1	1	1	1	0.182618	0.05	0.02
			2	1	1	1	0.208474	0.1403	0.1403
			3	1	1	1	0.005799	0.041377
			4	1	1	1	0.004634	0.046091	0.03586
			5	1	1	1	0.028131	0.009636	0.127839
			6	1	1	1	0.049306	0.046091	0.171288
			7	1	1	1	0.055092	0.074023	0.178948
			8	1	1	1	0.05559	0.039789	0.185986
			9	1	1	1	0.011355	0.005939	0.123184
		Figure 5E		Control			KD
			Primer name	Replicate 1	Replicate 2	Replicate 3	Replicate 1	Replicate 2	Replicate 3
			1	1	1	1	0.008478	0.86439	0.428
			2	1	1	1	0.26	0.026381	0.36
			3	1	1	1	0.724881	0.779919	0.23822
			4	1	1	1	0.1	0.08	0.031673
			5	1	1	1	0.505485	0.078977	0.000983
			6	1	1	1	0.08	0.4	0.07
			7	1	1	1	0.12	0.11	0.12
			8	1	1	1	0.608542	0.15	0.161433
			9	1	1	1	0.366827	0.09	0.32677
		Figure 5F		Control					KD
			Primer name	Replicate 1	Replicate 2	Replicate 3	Replicate 4	Replicate 5	Replicate 1	Replicate 2	Replicate 3	Replicate 4	Replicate 5
			1	1	1	1	1	1	2.66	3.53		6.65	2.76829
			2	1	1	1	1	1	13.4318		13.3269	9.94472	5.271
			3	1	1	1	1	1	10.3		2.10668	7.5962	5.10283
			4	1	1	1	1	1	13.84	8.09	10.68	4.5627	1.4741
			5	1	1	1	1	1	11.6638	17.3003		14.8098
			6	1	1	1	1	1	5.42	14.04	8.53225	4.03	1.72876
			7	1	1	1	1	1	14.2974	14.23	2.12069	6.47	3.53899
			8	1	1	1	1	1	9.25083	14.99	1.54	10.21
			9	1	1	1	1	1	8.49	24.77		6.99

## Sheet: Fgure 6
						Figure 6A		Control			KD
							Primer name	Replicate 1	Replicate 2	Replicate 3	Replicate 1	Replicate 2	Replicate 3
							1	1	1	1	0.49	0.32	0.12
							2	1	1	1	0.038006	0.386432	0.335151
							3	1	1	1		0.153158	0.33783
							4	1	1	1	0.393913	0.002635	0.094284
							5	1	1	1	0.461582	0.007558	0.044931
							6	1	1	1	0.703621	0.023732	0.309873
							7	1	1	1	0.664322	0.057856	0.051944
							8	1	1	1	0.495163	0.038006	0.026036
							9	1	1	1	0.32	0.01	0.02
						Figure 6B		Control		KD
							Primer name	Replicate 1	Replicate 2	Replicate 1	Replicate 2
							1	1	1	0.002949	0.07
							2	1	1	0.041492	0.039782
							3	1	1	0.014527	0.084032
						Figure 6C		Control			KD
							Primer name	Replicate 1	Replicate 2	Replicate 3	Replicate 1	Replicate 2	Replicate 3
							1	1	1	1	0.3	0.34
							2	1	1	1	0.051124	0.009336
							3	1	1	1	0.008123	0.128777	0.3
						Figure 6D		Control			KD
							Primer name	Replicate 1	Replicate 2	Replicate 3	Replicate 1	Replicate 2	Replicate 3
							1	1	1	1	0.87	0.85	0.1
							2	1	1	1	0.496137	0.459765	0.347385
							3	1	1	1		0.336706	0.016287
							4	1	1	1	0.468944	0.03191	0.041836
							5	1	1	1	0.316676	0.337281	0.074808
							6	1	1	1	0.494403	0.400909	0.064345
							7	1	1	1	0.396958	0.335831	0.10371
							8	1	1	1	0.400899	0.173337	0.116786
							9	1	1	1	0.243049	0.89337	0.70364

## Sheet: Figure 7
		Figure 7B	WT			MUT
		RPA-194	1	1	1	0.95	1.02
		RRN3	1	1	1	0.78	1.18
		RPA-49	1	1	1	1.39	1.03	1.69
		Figure 7C_RNA_Pol_I
		primer	CONTROL		WT		Mut
		1	1	1	1.28	1.48	0.1	0.09
		2	1	1	0.9	1.42	0.2	0.6
		3	1	1	1.57	0.9	0.42	0.19
		UBF
		primer	CONTROL		WT		Mut
		1	1	1	0.97	1.39	0.1	0.2
		2	1	1	0.8	0.89	0.1	0.4
		3	1	1	0.7	1.0017	0.1	0.13
		Figure 7D	control			KMT2A Expression			KMT2F Expression			KMT2A+KMT2F
		Primer name	Replicate 1	Replicate 2	Replicate 3	Replicate 1	Replicate 2	Replicate 3	Replicate 1	Replicate 2	Replicate 3	Replicate 1	Replicate 2	Replicate 3
		3՛ Primer / 5՛ETS	1	1	1	2.24	2.52	2.61	9.25	10.39	6.8	35.45		42.27
			CONTROL		KMT2A over expression		KMT2F overexpression
		Primer name	Replicate 1	Replicate 2	Replicate 1	Replicate 2	Replicate 1	Replicate 2
		KMT 2A/ 2F	1	1	6.42	7.13	8.96	7.01

## Sheet: Supplementary figure 3
		Figure S3A												Figure S3B
			Primer name	Replicate 1	Replicate 2	Replicate 3	Replicate 4								Primer name	Replicate 1	Replicate 2	Replicate 3
			1	13.74	17.02	8.85	4.21								1	14.35	9.11	14.5167
			2	4.2	2.63	9.92	5.86								2	32.13	32.08	29.24
			3	5.13	2.05	1.07	3.66								3	9.91	9.97	4.41
			4	19.33	16.4										4	12.2	12.2	10.02
			5	11.97	10.53	9.02									5	16.39	13.45	13.45
			6	6.36	20.65	2.98									6	52.96	50.49
			7	19.79	21.68	20.63	20.8926								7	50.49	52.963	44.46
			8	39.29	30.28	38.06	25.75								8	14.46	19.88	19.88
			9	0.31	0.002	0.13	0.16								9	0.96	0.05	0.0003						1
		Figure S3C													Figure S3D
			Primer name	Replicate 1	Replicate 2	Replicate 3	Replicate 4									Primer name	Replicate 1	Replicate 2	Replicate 3	Replicate 4
			1	0.6	0.9	0.8										1	5.6	1.68		5.08734
			2	1.91531	0.557361	1.04526	1.15									2	0.56	3.02	1.025	0.724159
			3	1.00222	0.963969	1.1688										3	0.83	0.67	1.622	1.29113
			4	0.042441	0.158496	0.027809	0.107572									4	1.14	0.42
			5	0.070348	0.24142	0.114482	0.336127									5	1.57	1.21
			6	0.208919	0.37532	0.132583	0.261138									6		1.13	1.31819	1.35922
			7	0.33908	0.143509	0.329954										7	2.08	2.97	2.21176	2.2209
			8	0.472844	0.358739	0.136607	0.221261									8	1.86	2.02	0.971768	1.03441
			9	0.292872	0.548763	0.224669	0.819846									9	1.37	1.66	0.934426	1.46241
			10	0.438359	0.594982	0.435504	0.781698									10	2.04	1.5	1.87	2.40503
			11	1.90979	1.05895	1.43728	1.67476									11	0.71	0.87	1.11838	1.63902
			12	2.17446	2.13043		2.32698									12	0.91	0.65	3.7556	3.16723
			13	2.49196	1.83159		1.89028									13	0.92	1.19	2.14472	2.87442
			14	1.9963	1.41359	1.15712										14	1.22	1.55	4.05687	3.51736
			15		2.6876	2.21355										15			0.622771	1.15578
			16		2.0857		2.50296									16	0.6	0.33	1.02254	1.73913
			17	2.0831	1.27546		1.23334									17	1.73	1.96	4.4648	3.80914
			18	1.0352	1.71094	0.957043	0.566858									18	0.23	0.14	2.76847	2.52956
			hoxa9	2.6519	3.0013	1.17934										RAD18	2.1	2.35	3.49284
			cd4	0.008653	0.009561	0.129276	0.27601									CD4	0.46	0.001	0.06	0.03
		Figure S3E
			Primer name	Replicate 1	Replicate 2	Replicate 3	Replicate 4
			1		23.3564	42.4279	31.8923
			2	13.68	6.9148	5.9733	7.49
			3	8.21	6.54256	6.48415
			4	11.32	15.62	4.80612	3.65
			5	5.98	2.41	6.05	6.81
			6	7.8	18.73	10.4	3.51
			7	17.7684	21.4915	8.02273	23.4426
			8	10.3357	23.0798	4.21084	11.9056
			9	26.28	28.082	13.1951	7.82623
			10	4.37	43.26	14.9	6.7
			11		64.320000*	20.08	19
			12		11.4494	31.2394	31.8
			13		8.29525	11.7301	24.99
			14	26.35	21.42	22.52
			15	32.3	19.03	10.55	4.36
			16	63.450000*	21.27	36.69	4.68
			17	7.49	13.0656	7.70138	7.22
			18	5	5.74867	10.0878	24.35
			HOXA9	10.9663	62.5267	12.4365	45.6554
			CD4		33.6132	14.4687	20.3405

## Sheet: Supplementary figure 4
		Figure S4A	Primer name	Replicate 1	Replicate 2	Replicate 3	Replicate 4	RPKM		Figure S4B	Primer name	Replicate 1	Replicate 2	Replicate 3	RPKM
			1	2.21046	2.2	3.45176		90.007			1	2.25448	2.2	2.83	152.955
			2	5.97961	4.51742	4.13	4.97	90.6831			2	0.761	1.08	0.85	137.85
			3	4.36389	4.02374	4.12	5.06	68.8341			3	3.44189	4.6	5.04	117.112
			4	0.391208	0.74	0.84		63.3127			4	1.44544	0.625967	1.12	126.483
			5	0.027131	0.014589	0.767116	0.11	46.2769			5		1.46477	1.7446	136.325
			6	0.379967	0.229253	0.477631	0.32	46.3113			6	2.55734	3.27307	2.2	179.927
			7	0.264585	0.403293	0.33412	0.29	40.4321			7	1.28533	0.980841	1.23	109.384
			8	0.000935	0.002282	0.528331	0.14	42.2371			8	1.47307	1.41	1.69	113.345
			9	0.778936	0.697244	1.02932		56.0067			9	3.11865	2.40633	2.16572	98.9121
			10	0.804769	0.681892	1.18175	1.95206	45.38			10		2.06845	1.21952	96.7713
			11	1.67585	2.45566	1.29		44.9735			11	5.23882	4.4641	3.27692	74.8244
			12	4.3801	3.25	3.59		55.2428			12	1.50669	1.87	2.94	92.7744
			13	4.33341	4.29	5.83		64.377			13		3.32505	1.50406	105.594
			14	0.666045	0.866911	1.68572	0.789219	85.6172			14	4.45523	5.77	2.52	120.857
			15	0.521891	0.439152	1.19814	0.97	69.9776			15	4.22	5.55293	3.54	64.2715
			16	0.500095	0.651981	0.855267	0.788227	69.2387			16	3.05001	1.40141		105.313
			17	2.55228	3.87615	1.33279	1.95	63.2826			17		3.49	3.59	121.708
			18	1.02903	1	0.71		66.5183			18	1.19362	0.82	0.79	124.29
		Figure S4C	Primer name	Replicate 1	Replicate 2	Replicate 3	Replicate 4	RPKM		Figure S4D	Primer name	Replicate 1	Replicate 2	Replicate 3	Replicate 4	Replicate 5	Replicate 6	Replicate 7	RPKM
			1	8.70456	17.31	13.31		114.927			1	13.75	9.66	10.91					91.9615
			2	3.49	1.68	2.44	5.46	62.2728			2	5.63	7.84	4.5901	5.37916	4.76706			86.9421
			3	3.65	1.23	4.8	2.4	39.5088			3	17.33	18.48	11.9584	14.2042				66.2997
			4			3.65	2.17	34.0805			4	0.27	0.04	0.15	1.65751				66.2047
			5	0.34	0.65	0.14	0.24	43.1891			5	0.13	1.35	0.82	1.7824	1.04334	1.45006		88.9994
			6	0.52	1.05		0.68	50.6887			6	0.04	0.64	0.71	2.12496	3.71957	2.14713		76.609
			7	0.33	0.79	0.86	0.53	36.2622			7	0.49	0.04	0.72	2.61428	4.11003	1.4842		53.7055
			8	0.3	1.43	0.16	1.33	22.8619			8	0.33	0.64	0.02	0.57	1.69189	3.02995	1.25013	36.4251
			9	0.38	0.39	0.56	1.12	55.9689			9	0.31	1.5	0.04	0.88	4.18516	3.91275	5.53859	113.959
			10	9.67606	6.13155	9.05		59.8373			10	10.1917	14.8033	7.88543					104.454
			11	6.49	4.93	7.54	7.54	131.412			11	1.68	3.41	2.37	6.52153	7.72612	0.539973		43.76
			12	7.76		8.71		221.73			12	3.66	5.31	6.87399	5.74053	2.58714			76.8294
			13	6.84	20.36	11.9		261.506			13	2.43	4.18	6.16665	9.56167	3.31265			91.6945
			14	19.2194	17.13	15.6646		325.112			14		18.6385	15.854					122.288
			15	0.72	0.36	0.97	0.39	45.106			15	3.08		3.54558		4.17739			69.8087
			16	4.14603	1.42384	4.35001	1.17107	42.3251			16	14.57	10.15	6.36632					71.773
			17	14.74	15.29	19.08	12.95	141.193			17	3.84	5.15	6.56952	2.15897	2.44003			56.6805
			18	4.64	9.45	7.28	2.77	135.787			18	1.83	1.52	10.1917	4.23608	1.11			69.6983

## Sheet: Supplementary figure 6
		Figure S6D	Control or Knockdown sample name	KMT2 levels Replicate 1	KMT2 levels Replicate 2	KMT2 levels Replicate 3
			Control.siRNA	1	1	1
			KMT2A siRNA	0.533153	0.347465	0.31
			KMT2F siRNA	0.41	0.56	0.53
		Figure S6E	Control or Knockdown sample name	KMT2 levels Replicate 1	KMT2 levels Replicate 2	KMT2 levels Replicate 3
			Control.siRNA	1	1	1
			KMT2A siRNA	0.691043	0.322837	0.2
			KMT2F siRNA	0.41	0.56	0.53
		Figure S6G	Sample name		Replicate 1	Replicate 2			Figure S6I		Replicate 1	Replicate 2	Replicate 3
			Control siRNA		1	1				Control siRNA	1	1	1
			KMT2A siRNA		0.21	0.23				KMT2F siRNA	0.1	0.38	0.53
			KMT2A siRNA +KMT2A F.L		0.6	0.5				KMT2F siRNA +KMT2F F.L	0.7	0.92	0.8
			KMT2A siRNA +KMT2A Δ SET		1.26	1.56				KMT2F siRNA +KMT2F Δ SET		1.54	1.67
			KMT2A siRNA +KMT2A Δ TAD		0.89	1.06

## Sheet: Supplementary figure 7 
		Figure supp 7E
		KMT2A siRNA	45S/28S
		Cell line name	Control Replicate 1	Control Replicate 1	Test Replicate 1	Test Replicate 2
		HeLa	1	1	0.495846	0.277032
		MCF7	1	1	0.253654	0.312088
		IMR90-tert	1	1	0.711111	0.700935
		Figure supp 7F
		KMT2F siRNA	45S/28S
		Cell line name	Control Replicate 1	Control Replicate 1	Test Replicate 1	Test Replicate 2
		HeLa	1	1	0.676923	0.648
		MCF7	1	1	0.525	0.578571

[truncated: 2 more sheets: supplementary Figure 8, SUPPLEMENTARY Figure 9]
